# Supplementary material for: Nutritional factors and gender influence age-related DNA methylation in the human rectal mucosa
Source: Aging Cell. 2012 Dec 6;12(1):148–55. doi: 10.1111/acel.12030 (PMC3572581; doi:10.1111/acel.12030)
Supplement: Supplementary file 5 [file acel0012-0148-sd5.xls]

## Sheet: Corr_genes_cofactors_by_sex
Table S3a. Pearson correlation between genes and cofactors for whole group
Correlation	LINE-1	HPP1	APC	SFRP1	SFRP2	SOX17	WIF1	ESR1	MYOD	N33	PCA1		Key
Age	-0.14373	0.361505	0.121404	0.233765	0.297145	0.341406	0.454567	0.358264	0.328011	0.248828	0.555983		uncorrected significance level
Sex	0.00963428	-0.0243874	-0.123635	-0.203349	-0.026642	-0.0942311	-0.0655829	-0.0309634	-0.00806203	-0.101625	-0.095821		p<0.05
Height	-0.0457823	-0.0286032	0.0721596	0.105406	-0.04291	0.0665689	-0.0389933	0.0145389	-0.0603271	0.0565432	-0.00830975		p<0.01
Weight	-0.122831	-0.0446093	0.0012968	0.120851	-0.0940852	0.0315092	0.125863	-0.00518741	-0.0247683	0.0761096	0.0386834		p<0.001
BMI	-0.116111	-0.0248455	-0.0401343	0.0832769	-0.0927731	-0.00485551	0.154747	-0.0121857	0.0062379	0.0635718	0.050579
Waist	-0.150862	0.0131228	0.0403607	0.163892	-0.064582	0.0725136	0.197798	0.0469101	0.0408535	0.135839	0.129896
Hip	-0.196502	0.0463642	-0.0341834	0.099407	-0.0542204	0.0379785	0.164086	0.0594129	0.0685698	0.120471	0.126262
WHR	-0.0245021	-0.0256521	0.109024	0.161412	-0.0495283	0.0761042	0.129552	0.0158691	-0.00721083	0.0891856	0.0670193
RedCFol	-0.0596865	0.042875	-0.0242569	0.230463	0.147085	0.00294668	0.139925	0.116424	0.183974	0.0679791	0.201857
SerumFol	-0.0419829	0.164175	-0.0370798	0.182753	0.173462	-0.0153335	0.16955	0.0921284	0.264327	-0.0151199	0.238447
HomoCyst	-0.0310745	-0.0339236	0.0129459	0.0491613	0.00774117	-0.00191351	0.073157	-0.020675	-0.000882227	0.0095263	0.00965679
WhiteCells	0.055533	-0.0636129	-0.0471584	-0.0284208	-0.035643	-0.148374	-0.107635	-0.0138655	-0.0301358	-0.0225109	-0.104269
Moncyt	-0.0204843	0.0629459	0.0667605	0.153861	0.0255232	0.0409549	0.154383	0.183057	0.137755	0.131903	0.171725
VitD	0.112752	-0.125772	-0.155706	-0.0712238	-0.0494752	-0.0604486	-0.163217	-0.0427917	-0.169137	-0.0871769	-0.161115
Selenium	0.159749	-0.00461826	-0.0779929	0.00115186	0.0487127	0.0218803	-0.117561	-0.0460991	0.0210973	0.054166	-0.0177173
FI	-0.120007	0.0274024	-0.101242	-0.0332351	-0.0576439	0.0085625	0.0997157	0.0519395	0.011139	0.0168564	0.0403745
B12	-0.0716768	0.0758625	-0.00577132	0.0142113	-0.00694475	-0.0375637	0.0228233	0.0655847	0.0194648	-0.123864	0.0104407
Table S3b. Pearson correlation between genes and cofactors for men only
Correlation	LINE-1	HPP1	APC	SFRP1	SFRP2	SOX17	WIF1	ESR1	MYOD	N33	PCA1
Age	-0.197025	0.498391	0.15703	0.257771	0.331741	0.505186	0.458135	0.473066	0.295719	0.267678	0.656872
Sex
Height	0.124864	-0.0658526	0.0236159	-0.0358065	-0.0306927	-0.122134	-0.148672	-0.179232	-0.00438106	-0.0520372	-0.138531
Weight	-0.0558394	-0.0972514	-0.0378449	0.0167539	-0.0945689	-0.0389968	0.177297	-0.109969	-0.0209116	-0.0633827	-0.0373155
BMI	-0.114119	-0.0835716	-0.0418657	0.0214832	-0.102502	-0.00500262	0.245526	-0.0606362	-0.0254546	-0.0620577	-0.00228846
Waist	-0.100788	0.0215918	-0.0102024	0.0376161	-0.060949	0.0552701	0.281568	0.00056319	0.0325626	-0.0419397	0.0863748
Hip	-0.133663	0.0240871	0.00736912	0.0645153	-0.0295382	0.132143	0.253184	0.0407068	0.102884	0.0246007	0.132851
WHR	-0.0245537	0.0186854	-0.017347	-0.00856465	-0.0876892	-0.0566685	0.21272	-0.0483063	-0.0523881	-0.111731	-0.00333148
RedCFol	-0.137682	8.62267e-05	-0.0378933	0.357141	0.0696306	0.0200907	0.119175	0.123296	0.178194	-0.0602284	0.172804
SerumFol	-0.135493	0.101795	-0.0194684	0.30018	0.0718997	0.0095891	0.136653	0.207357	0.277648	-0.145036	0.216905
HomoCyst	0.086623	-0.00805956	-0.0676483	-0.0252753	-0.10205	0.0269279	-0.0539932	-0.0824474	-0.0818853	0.0160605	-0.0734269
WhiteCells	0.0979384	0.00638479	-0.129259	-0.0854238	-0.093523	-0.18368	-0.219101	0.0697999	-0.00736457	-0.00556601	-0.113603
Moncyt	-0.0575847	0.240177	-0.0671575	0.13338	0.00441496	0.0833043	0.0642884	0.37646	0.355334	0.1671	0.281863
VitD	0.0942055	-0.0960775	-0.112745	0.0327187	0.0637871	-0.0149892	-0.172124	-0.0102901	-0.123631	-0.0260928	-0.0945819
Selenium	-0.00560654	-0.0283232	0.0615268	0.169449	0.157917	0.0743554	-0.108286	0.0413727	0.0151225	0.22702	0.0876182
FI	-0.152851	0.120511	0.0513033	0.130222	0.0330346	0.166473	0.332094	0.0953191	0.109421	0.0487395	0.228762
B12	-0.19888	0.0626344	0.0481206	0.196668	0.128868	-0.0944469	0.120791	0.183042	0.223167	0.0162229	0.163136
Table S3c. Pearson correlation between genes and cofactors for women only
Correlation	LINE-1	HPP1	APC	SFRP1	SFRP2	SOX17	WIF1	ESR1	MYOD	N33	PCA1
Age	-0.099814	0.244262	0.113214	0.288045	0.276436	0.218638	0.468312	0.245853	0.357054	0.257657	0.487941
Sex
Height	-0.259552	-0.0809742	-0.102687	-0.160581	-0.165566	0.116783	-0.126883	0.222873	-0.200423	-0.00636577	-0.112944
Weight	-0.197921	-0.0189075	-0.0602473	0.107184	-0.128081	0.0295938	0.0461932	0.0969434	-0.0377099	0.168277	0.046321
BMI	-0.119695	0.017051	-0.0373624	0.184093	-0.0868214	-0.00250538	0.0982763	0.0318296	0.0256369	0.181491	0.0970879
Waist	-0.210946	-0.0119276	-0.00421174	0.194871	-0.0969451	0.0261375	0.105119	0.0820805	0.0474698	0.271247	0.116209
Hip	-0.242526	0.0645835	-0.0554337	0.186426	-0.0675858	-0.0142594	0.117588	0.0839397	0.0515843	0.217745	0.138695
WHR	-0.0243614	-0.139668	0.0943334	0.11086	-0.0964568	0.0944877	0.0174279	0.0478922	0.0138247	0.20702	0.0083515
RedCFol	0.00939389	0.0766939	-0.0415057	0.0165309	0.204977	-0.0334504	0.145396	0.104873	0.189889	0.181711	0.210073
SerumFol	0.0345759	0.219519	-0.0491713	0.0585171	0.251133	-0.0328393	0.19944	-0.0280055	0.254962	0.122067	0.26519
HomoCyst	-0.153282	-0.0697982	0.0710116	0.113529	0.107047	-0.0583528	0.189233	0.0544105	0.0711874	-0.0262637	0.0816394
WhiteCells	0.0196025	-0.121361	0.0423429	0.0851657	0.0112843	-0.109024	-0.00986736	-0.100765	-0.0459171	-0.0233765	-0.0823111
Moncyt	0.0127906	-0.0957946	0.14587	0.116562	0.0333592	-0.02574	0.210529	-0.0204447	-0.0160722	0.070148	0.0499435
VitD	0.126679	-0.146668	-0.173114	-0.162338	-0.117611	-0.0773374	-0.149804	-0.0709768	-0.198364	-0.130741	-0.205226
Selenium	0.283157	0.0203549	-0.15674	-0.128583	-0.0157025	0.0113128	-0.109763	-0.123987	0.0276379	-0.0681156	-0.0755208
FI	-0.176231	0.0052448	-0.0961015	0.152429	-0.114411	0.0331465	0.0763374	0.102479	-0.0343664	0.175355	0.0674796
B12	0.017396	0.0910555	-0.02999	-0.169244	-0.0930204	0.0162931	-0.0368171	-0.0344925	-0.107485	-0.241608	-0.0951053
